# Supplementary material for: Phenotypic and Genomic Characteristics of Campylobacter gastrosuis sp. nov. Isolated from the Stomachs of Pigs in Beijing
Source: Microorganisms. 2023 Sep 10;11(9):2278. doi: 10.3390/microorganisms11092278 (PMC10534318; doi:10.3390/microorganisms11092278)
Supplement: Supplementary file 1 [file microorganisms-11-02278-s001.zip › Table S1.xlsx]

## Sheet: Sheet1
Table S1 ANI (lower diagonal) and dDDH (upper diagonal) among the Campylobacter gastrosuis sp. nov. strain and other Campylobacter species.
	PS10	A. butzleri	C. anatolicus	C. armoricus	C. aviculae	C. avium	C. bilis	C. blaseri	C. canadensis	C. coli	C. concisus	C. corcagiensis	C. cuniculorum	C. curvus	C. estrildidarum	C. fetus subsp. fetus	C. fetus subsp. testudinum	C. fetus subsp. venerealis	C. geochelonis	C. gracilis	C. helveticus	C. hepaticus	C. hominis	C. hyointestinalis subsp. hyointestinalis	C. hyointestinalis subsp. lawsonii	C. iguaniorum	C. infantis	C. insulaenigrae	C. jejuni subsp. doylei	C. jejuni subsp. jejuni	C. lanienae	C. lari subsp. concheus	C. lari subsp. lari	C. majalis	C. massiliensis	C. mucosalis	C. novaezeelandiae	C. ornithocola	C. peloridis	C. pinnipediorum subsp. caledonicus	C. pinnipediorum subsp. pinnipediorum	C. portucalensis	C. rectus	C. showae	C. sputorum subsp. bubulus	C. sputorum subsp. sputorum	C. subantarcticus	C. suis	C. taeniopygiae
PS10	1	0.275	0.188	0.211	0.196	0.198	0.189	0.198	0.227	0.2	0.189	0.194	0.21	0.183	0.191	0.22	0.217	0.221	0.204	0.196	0.228	0.213	0.21	0.198	0.2	0.183	0.208	0.213	0.209	0.19	0.2	0.208	0.202	0.191	0.194	0.279	0.174	0.21	0.23	0.202	0.2	0.179	0.199	0.198	0.218	0.213	0.214	0.194	0.198
A. butzleri	0.638183	1	0.276	0.218	0.223	0.215	0.259	0.204	0.232	0.283	0.281	0.259	0.252	0.312	0.249	0.295	0.266	0.296	0.275	0.323	0.305	0.217	0.295	0.228	0.267	0.292	0.299	0.22	0.234	0.23	0.287	0.22	0.22	0.219	0.273	0.311	0.262	0.232	0.212	0.236	0.227	0.182	0.325	0.286	0.197	0.192	0.209	0.269	0.228
C. anatolicus	0.712986	0.643278	1	0.196	0.221	0.207	0.193	0.192	0.223	0.212	0.19	0.194	0.224	0.184	0.221	0.198	0.212	0.197	0.192	0.222	0.197	0.227	0.207	0.21	0.189	0.182	0.282	0.214	0.208	0.212	0.204	0.201	0.209	0.186	0.204	0.189	0.203	0.203	0.208	0.208	0.193	0.184	0.21	0.214	0.188	0.185	0.22	0.182	0.222
C. armoricus	0.654879	0.667548	0.66489	1	0.183	0.18	0.181	0.2	0.213	0.188	0.197	0.199	0.177	0.206	0.179	0.225	0.203	0.225	0.197	0.198	0.188	0.186	0.188	0.212	0.212	0.224	0.207	0.236	0.188	0.187	0.202	0.351	0.332	0.203	0.211	0.215	0.184	0.358	0.304	0.206	0.226	0.19	0.221	0.217	0.191	0.191	0.313	0.209	0.18
C. aviculae	0.65087	0.657276	0.661133	0.723863	1	0.175	0.208	0.213	0.212	0.226	0.217	0.184	0.19	0.219	0.36	0.23	0.209	0.23	0.201	0.2	0.187	0.215	0.206	0.21	0.223	0.25	0.198	0.182	0.223	0.223	0.219	0.188	0.187	0.175	0.262	0.214	0.197	0.181	0.186	0.207	0.206	0.177	0.249	0.265	0.203	0.199	0.187	0.203	0.354
C. avium	0.653734	0.651815	0.65915	0.691829	0.692912	1	0.175	0.231	0.212	0.193	0.218	0.197	0.184	0.222	0.172	0.206	0.204	0.206	0.208	0.206	0.184	0.197	0.201	0.213	0.21	0.214	0.215	0.22	0.19	0.184	0.21	0.185	0.183	0.205	0.319	0.228	0.203	0.193	0.192	0.216	0.21	0.19	0.314	0.306	0.198	0.194	0.191	0.201	0.185
C. bilis	0.650859	0.653937	0.658035	0.722566	0.784207	0.692085	1	0.194	0.207	0.228	0.213	0.185	0.188	0.209	0.209	0.217	0.198	0.217	0.222	0.202	0.189	0.287	0.206	0.197	0.184	0.232	0.18	0.178	0.271	0.273	0.21	0.183	0.185	0.195	0.295	0.206	0.196	0.182	0.183	0.201	0.219	0.203	0.283	0.217	0.214	0.209	0.183	0.185	0.207
C. blaseri	0.66638	0.669695	0.674354	0.682748	0.674244	0.665714	0.670164	1	0.224	0.239	0.21	0.187	0.217	0.229	0.202	0.199	0.199	0.196	0.191	0.266	0.22	0.213	0.208	0.199	0.195	0.212	0.258	0.212	0.211	0.209	0.208	0.196	0.195	0.213	0.283	0.202	0.2	0.201	0.192	0.207	0.239	0.177	0.292	0.281	0.2	0.198	0.198	0.194	0.224
C. canadensis	0.65082	0.66698	0.655991	0.687395	0.682795	0.669104	0.680823	0.674083	1	0.225	0.287	0.249	0.225	0.322	0.207	0.241	0.237	0.258	0.207	0.311	0.228	0.214	0.221	0.244	0.227	0.253	0.278	0.214	0.218	0.241	0.277	0.211	0.22	0.231	0.336	0.206	0.207	0.219	0.209	0.244	0.217	0.215	0.324	0.341	0.226	0.221	0.225	0.247	0.214
C. coli	0.662053	0.658588	0.663601	0.72885	0.798996	0.696306	0.801283	0.674029	0.682985	1	0.231	0.225	0.199	0.22	0.227	0.215	0.215	0.215	0.209	0.224	0.196	0.231	0.221	0.23	0.22	0.239	0.222	0.191	0.276	0.277	0.232	0.198	0.195	0.206	0.332	0.228	0.212	0.196	0.195	0.22	0.214	0.267	0.297	0.238	0.205	0.201	0.193	0.218	0.223
C. concisus	0.709936	0.643083	0.722233	0.66461	0.661407	0.66223	0.661316	0.671376	0.65511	0.663013	1	0.216	0.203	0.193	0.221	0.218	0.208	0.221	0.197	0.207	0.231	0.222	0.224	0.22	0.23	0.206	0.259	0.22	0.228	0.236	0.24	0.221	0.229	0.189	0.225	0.183	0.191	0.212	0.214	0.201	0.204	0.201	0.209	0.228	0.221	0.218	0.219	0.189	0.207
C. corcagiensis	0.672765	0.66188	0.674126	0.675827	0.669914	0.666761	0.669271	0.709925	0.66953	0.670925	0.673352	1	0.207	0.225	0.204	0.207	0.203	0.204	0.175	0.223	0.202	0.218	0.246	0.196	0.189	0.207	0.239	0.218	0.232	0.211	0.192	0.209	0.198	0.194	0.248	0.203	0.217	0.199	0.211	0.215	0.212	0.176	0.278	0.242	0.204	0.201	0.248	0.177	0.203
C. cuniculorum	0.65588	0.653987	0.655376	0.713999	0.75086	0.693108	0.748388	0.668884	0.673724	0.754844	0.655123	0.664569	1	0.205	0.187	0.208	0.227	0.208	0.224	0.215	0.191	0.195	0.218	0.22	0.207	0.232	0.2	0.19	0.193	0.203	0.206	0.185	0.184	0.2	0.371	0.222	0.199	0.2	0.212	0.235	0.207	0.186	0.273	0.317	0.201	0.198	0.207	0.217	0.2
C. curvus	0.701468	0.621864	0.724244	0.646729	0.646719	0.646604	0.644333	0.650543	0.643815	0.648241	0.730279	0.652003	0.640239	1	0.22	0.233	0.242	0.233	0.219	0.217	0.235	0.215	0.218	0.232	0.219	0.209	0.239	0.212	0.224	0.228	0.24	0.222	0.216	0.203	0.192	0.197	0.199	0.214	0.217	0.209	0.214	0.217	0.195	0.2	0.23	0.225	0.223	0.184	0.222
C. estrildidarum	0.658842	0.659869	0.662076	0.725428	0.886603	0.693207	0.783187	0.675948	0.681188	0.798632	0.657378	0.668642	0.748771	0.643564	1	0.211	0.222	0.211	0.22	0.194	0.187	0.217	0.203	0.212	0.235	0.231	0.235	0.185	0.224	0.224	0.211	0.19	0.19	0.211	0.258	0.209	0.198	0.188	0.182	0.199	0.219	0.183	0.275	0.257	0.204	0.2	0.189	0.202	0.334
C. fetus subsp. fetus	0.672092	0.65541	0.677701	0.672314	0.668734	0.662283	0.665555	0.687738	0.665736	0.671775	0.676196	0.681053	0.662307	0.664326	0.669737	1	0.461	0.955	0.191	0.253	0.237	0.22	0.212	0.221	0.218	0.192	0.237	0.203	0.225	0.224	0.188	0.196	0.204	0.214	0.272	0.203	0.195	0.202	0.203	0.203	0.196	0.19	0.248	0.272	0.2	0.196	0.229	0.202	0.26
C. fetus subsp. testudinum	0.673096	0.653515	0.681664	0.67546	0.669448	0.664162	0.66767	0.688445	0.667523	0.671425	0.679398	0.68309	0.662474	0.665138	0.669693	0.919204	1	0.465	0.196	0.246	0.226	0.24	0.214	0.234	0.226	0.194	0.217	0.203	0.209	0.236	0.192	0.201	0.193	0.209	0.271	0.21	0.205	0.198	0.195	0.204	0.189	0.188	0.285	0.245	0.192	0.189	0.222	0.19	0.216
C. fetus subsp. venerealis	0.670773	0.654708	0.67944	0.671696	0.667111	0.662396	0.664728	0.68955	0.668184	0.671062	0.675479	0.682609	0.662103	0.664563	0.668054	0.994411	0.920491	1	0.196	0.253	0.238	0.22	0.212	0.222	0.225	0.191	0.24	0.203	0.231	0.231	0.189	0.197	0.204	0.215	0.272	0.203	0.201	0.202	0.202	0.203	0.197	0.264	0.248	0.272	0.197	0.193	0.23	0.202	0.26
C. geochelonis	0.682332	0.654771	0.679883	0.67246	0.666874	0.664715	0.665638	0.717663	0.666235	0.671423	0.683706	0.704058	0.662545	0.66808	0.669912	0.688873	0.691729	0.688995	1	0.21	0.222	0.225	0.199	0.204	0.198	0.191	0.235	0.213	0.222	0.226	0.209	0.203	0.204	0.199	0.246	0.197	0.206	0.205	0.193	0.225	0.211	0.182	0.261	0.23	0.195	0.193	0.214	0.182	0.21
C. gracilis	0.669706	0.61802	0.663278	0.640689	0.642487	0.645	0.642036	0.6448	0.642348	0.645207	0.675855	0.651044	0.642604	0.690114	0.641309	0.658269	0.657917	0.65828	0.668776	1	0.225	0.221	0.215	0.247	0.234	0.241	0.209	0.219	0.225	0.226	0.251	0.22	0.223	0.206	0.245	0.203	0.199	0.219	0.219	0.203	0.205	0.208	0.238	0.242	0.21	0.205	0.222	0.197	0.201
C. helveticus	0.664828	0.65126	0.664703	0.708038	0.735306	0.693278	0.73564	0.665867	0.67388	0.741315	0.662074	0.66397	0.737448	0.654686	0.735616	0.663595	0.6654	0.663205	0.667266	0.650015	1	0.2	0.206	0.206	0.199	0.206	0.242	0.197	0.19	0.197	0.23	0.191	0.186	0.217	0.326	0.234	0.193	0.184	0.203	0.227	0.221	0.193	0.293	0.241	0.215	0.21	0.188	0.221	0.185
C. hepaticus	0.654193	0.663013	0.658309	0.732872	0.791487	0.695472	0.850433	0.67538	0.681898	0.805037	0.656113	0.668435	0.75205	0.639349	0.792008	0.666549	0.667975	0.666434	0.666766	0.638998	0.735598	1	0.212	0.23	0.232	0.269	0.244	0.183	0.273	0.276	0.225	0.187	0.189	0.211	0.323	0.226	0.199	0.183	0.19	0.202	0.205	0.202	0.338	0.238	0.216	0.212	0.201	0.237	0.212
C. hominis	0.668309	0.652386	0.666963	0.670899	0.666933	0.656527	0.665759	0.685736	0.665623	0.670669	0.669279	0.683093	0.663022	0.656746	0.667697	0.679261	0.679218	0.680053	0.689665	0.66897	0.659997	0.667982	1	0.228	0.224	0.225	0.236	0.266	0.214	0.208	0.214	0.212	0.207	0.236	0.245	0.203	0.21	0.216	0.208	0.209	0.214	0.2	0.333	0.262	0.203	0.2	0.211	0.217	0.202
C. hyointestinalis subsp. hyointestinalis	0.674307	0.651208	0.679013	0.673032	0.667763	0.663577	0.667564	0.684965	0.662939	0.670322	0.68037	0.681837	0.662238	0.666929	0.670666	0.779704	0.79254	0.779457	0.6903	0.661437	0.662318	0.668235	0.679911	1	0.577	0.193	0.236	0.259	0.209	0.218	0.198	0.202	0.209	0.22	0.243	0.192	0.201	0.202	0.199	0.225	0.213	0.191	0.238	0.249	0.209	0.207	0.21	0.205	0.204
C. hyointestinalis subsp. lawsonii	0.676976	0.658983	0.679698	0.673584	0.667153	0.66366	0.668263	0.68675	0.663115	0.671933	0.680442	0.683501	0.663392	0.666648	0.669947	0.774151	0.78248	0.778597	0.690633	0.65741	0.661202	0.669372	0.676651	0.942727	1	0.194	0.213	0.238	0.217	0.22	0.228	0.207	0.197	0.204	0.252	0.198	0.202	0.196	0.202	0.209	0.21	0.269	0.252	0.237	0.188	0.186	0.201	0.206	0.206
C. iguaniorum	0.680644	0.651402	0.681263	0.673179	0.666944	0.661344	0.664442	0.686091	0.66361	0.669387	0.684744	0.683386	0.660607	0.671474	0.666091	0.750285	0.754831	0.750035	0.697787	0.664676	0.661052	0.667015	0.677949	0.753862	0.754621	1	0.206	0.253	0.276	0.221	0.191	0.208	0.198	0.203	0.22	0.19	0.211	0.205	0.217	0.194	0.192	0.201	0.251	0.226	0.189	0.186	0.218	0.192	0.226
C. infantis	0.670783	0.647964	0.669047	0.667505	0.665699	0.662681	0.664524	0.669212	0.666694	0.666103	0.665834	0.669842	0.660509	0.65876	0.665643	0.678549	0.679174	0.679142	0.673149	0.662091	0.667566	0.664534	0.670149	0.677103	0.680878	0.681473	1	0.224	0.265	0.235	0.209	0.222	0.22	0.206	0.254	0.201	0.223	0.214	0.206	0.218	0.223	0.229	0.296	0.236	0.268	0.261	0.227	0.205	0.211
C. insulaenigrae	0.659292	0.668959	0.662213	0.810634	0.721279	0.688143	0.719467	0.680749	0.687962	0.722105	0.658922	0.670783	0.709624	0.642606	0.722203	0.66927	0.671444	0.669323	0.671017	0.642213	0.699249	0.726663	0.670268	0.667944	0.668386	0.66689	0.662952	1	0.189	0.188	0.233	0.235	0.236	0.214	0.302	0.248	0.187	0.237	0.238	0.21	0.22	0.204	0.335	0.31	0.188	0.186	0.228	0.217	0.187
C. jejuni subsp. doylei	0.660639	0.661005	0.66513	0.732761	0.797538	0.698517	0.836907	0.674594	0.682639	0.840154	0.661881	0.669162	0.756346	0.647489	0.799445	0.671665	0.671958	0.67114	0.671633	0.645134	0.743543	0.836325	0.669506	0.670957	0.671055	0.66927	0.66786	0.725745	1	0.674	0.229	0.193	0.19	0.235	0.317	0.223	0.205	0.19	0.186	0.218	0.224	0.193	0.34	0.245	0.221	0.216	0.196	0.218	0.22
C. jejuni subsp. jejuni	0.663413	0.662834	0.665663	0.731135	0.797577	0.698571	0.838593	0.676886	0.692007	0.840785	0.659855	0.672932	0.761827	0.648374	0.797798	0.670952	0.671684	0.670813	0.674079	0.645836	0.745093	0.839948	0.671771	0.672201	0.673253	0.669442	0.669955	0.727065	0.959821	1	0.232	0.186	0.187	0.229	0.327	0.223	0.205	0.19	0.199	0.208	0.236	0.204	0.345	0.243	0.2	0.197	0.205	0.204	0.222
C. lanienae	0.677907	0.653989	0.678336	0.673698	0.669624	0.665709	0.669152	0.682101	0.672191	0.673456	0.676039	0.680817	0.664282	0.662278	0.670666	0.717369	0.719258	0.71774	0.685387	0.659039	0.665916	0.669936	0.669329	0.718684	0.740083	0.715151	0.685834	0.673332	0.673801	0.672957	1	0.214	0.217	0.228	0.253	0.225	0.213	0.203	0.201	0.211	0.21	0.194	0.259	0.239	0.204	0.201	0.203	0.222	0.223
C. lari subsp. concheus	0.663054	0.666141	0.667943	0.881923	0.724132	0.692861	0.723455	0.682202	0.68843	0.730579	0.663056	0.6746	0.714851	0.650415	0.726866	0.673203	0.674654	0.673496	0.675594	0.645471	0.705979	0.728057	0.668028	0.673837	0.675262	0.671396	0.668138	0.810296	0.73148	0.731178	0.671936	1	0.512	0.218	0.241	0.249	0.186	0.433	0.313	0.212	0.243	0.209	0.349	0.221	0.213	0.209	0.391	0.214	0.186
C. lari subsp. lari	0.663983	0.669096	0.665799	0.873569	0.725278	0.694744	0.724003	0.683334	0.691945	0.729968	0.663844	0.676795	0.713963	0.648257	0.726546	0.674317	0.676695	0.675218	0.677379	0.642891	0.707703	0.728222	0.670403	0.672984	0.67463	0.671622	0.668108	0.811686	0.731644	0.732576	0.672942	0.931257	1	0.224	0.242	0.228	0.185	0.397	0.304	0.211	0.208	0.201	0.345	0.237	0.198	0.196	0.371	0.218	0.188
C. majalis	0.721408	0.647298	0.704682	0.66952	0.663108	0.657842	0.66085	0.674571	0.659583	0.666038	0.699459	0.674272	0.656381	0.685317	0.663882	0.673291	0.675516	0.67347	0.678365	0.654603	0.659386	0.660796	0.664091	0.673427	0.674388	0.675667	0.664183	0.668344	0.665273	0.667136	0.674084	0.667581	0.670302	1	0.222	0.208	0.194	0.204	0.204	0.184	0.179	0.184	0.229	0.214	0.199	0.195	0.221	0.204	0.199
C. massiliensis	0.690597	0.630623	0.683958	0.646326	0.644083	0.647174	0.646903	0.646413	0.647613	0.652215	0.709283	0.649743	0.642126	0.717383	0.644638	0.661401	0.663048	0.661482	0.666687	0.717989	0.650014	0.643493	0.658279	0.666233	0.665761	0.670826	0.660866	0.642223	0.647787	0.647331	0.662313	0.644225	0.645578	0.674049	1	0.198	0.293	0.236	0.233	0.249	0.25	0.261	0.396	0.457	0.263	0.255	0.228	0.205	0.263
C. mucosalis	0.785778	0.646274	0.716318	0.664538	0.661316	0.660572	0.658604	0.673309	0.655184	0.661747	0.710294	0.673656	0.655746	0.701411	0.661584	0.67367	0.67699	0.674124	0.681473	0.663049	0.662256	0.657647	0.667506	0.675411	0.677232	0.679148	0.668609	0.660732	0.662581	0.663483	0.677308	0.664282	0.665007	0.713722	0.687069	1	0.191	0.248	0.217	0.195	0.197	0.183	0.222	0.254	0.203	0.199	0.257	0.18	0.209
C. novaezeelandiae	0.655442	0.662799	0.657338	0.729851	0.759846	0.692135	0.756308	0.67595	0.682828	0.765072	0.653509	0.668768	0.747352	0.638763	0.759997	0.666403	0.667698	0.665396	0.669663	0.634679	0.7269	0.763649	0.666942	0.667033	0.66824	0.662171	0.660109	0.726642	0.764221	0.765575	0.667073	0.727198	0.727126	0.661572	0.638447	0.658005	1	0.181	0.183	0.198	0.199	0.182	0.25	0.291	0.2	0.197	0.191	0.199	0.199
C. ornithocola	0.662767	0.66818	0.66401	0.884353	0.723058	0.690458	0.721801	0.681236	0.687354	0.728374	0.662324	0.674435	0.715001	0.643783	0.724833	0.673178	0.674806	0.673149	0.673035	0.642939	0.705661	0.72869	0.670824	0.670845	0.67248	0.670339	0.667614	0.807634	0.728922	0.731689	0.669222	0.907186	0.895953	0.671733	0.64612	0.667166	0.729616	1	0.317	0.189	0.204	0.197	0.343	0.235	0.193	0.191	0.357	0.226	0.185
C. peloridis	0.659866	0.665419	0.665603	0.857649	0.727371	0.693689	0.724888	0.680374	0.687514	0.729953	0.660619	0.67376	0.725085	0.644735	0.728696	0.673315	0.673253	0.672844	0.674392	0.64015	0.712122	0.731753	0.667704	0.670949	0.671535	0.670616	0.667459	0.810796	0.732363	0.743596	0.6726	0.860225	0.857659	0.669973	0.646574	0.663564	0.729874	0.864236	1	0.21	0.194	0.206	0.231	0.233	0.193	0.19	0.299	0.222	0.194
C. pinnipediorum subsp. caledonicus	0.711566	0.664205	0.706754	0.684447	0.675521	0.669362	0.672627	0.696587	0.667734	0.675966	0.701442	0.681173	0.668393	0.680594	0.678377	0.684355	0.685934	0.684195	0.688714	0.649618	0.6667	0.677648	0.676138	0.683197	0.683965	0.683095	0.66656	0.68065	0.676009	0.676078	0.681138	0.683104	0.683916	0.716809	0.666739	0.71019	0.67759	0.681973	0.683601	1	0.569	0.197	0.287	0.257	0.207	0.205	0.206	0.179	0.198
C. pinnipediorum subsp. pinnipediorum	0.709167	0.664264	0.705704	0.683107	0.67691	0.66943	0.672339	0.708965	0.671705	0.677835	0.700425	0.685808	0.667483	0.679667	0.679085	0.685086	0.688706	0.687515	0.68941	0.649342	0.667761	0.67704	0.67681	0.685698	0.686256	0.684573	0.67251	0.681599	0.677433	0.679191	0.682096	0.682889	0.683925	0.715128	0.66742	0.710424	0.678495	0.684159	0.684163	0.942717	1	0.205	0.282	0.258	0.203	0.201	0.207	0.193	0.206
C. portucalensis	0.66825	0.662524	0.669622	0.681858	0.674954	0.663218	0.672411	0.716909	0.670246	0.672816	0.668322	0.716927	0.668223	0.646576	0.676423	0.683388	0.68494	0.696526	0.70998	0.644896	0.665665	0.676629	0.686389	0.680606	0.69921	0.679959	0.668175	0.67915	0.675071	0.675595	0.680139	0.680614	0.681369	0.671646	0.643468	0.670532	0.678545	0.678806	0.682316	0.685542	0.686078	1	0.226	0.192	0.203	0.201	0.203	0.178	0.186
C. rectus	0.688466	0.62381	0.684275	0.643818	0.64411	0.648509	0.645382	0.646496	0.642347	0.650468	0.703172	0.649225	0.641295	0.714716	0.64566	0.660023	0.660377	0.661973	0.663418	0.715619	0.650143	0.640932	0.657226	0.664653	0.662572	0.667823	0.65843	0.641084	0.647091	0.646105	0.657387	0.645518	0.644898	0.674296	0.896725	0.685344	0.642143	0.644866	0.646425	0.66112	0.662953	0.643749	1	0.375	0.274	0.268	0.332	0.201	0.251
C. showae	0.691675	0.630537	0.687271	0.649561	0.649806	0.649679	0.648902	0.648735	0.647293	0.651057	0.712776	0.651951	0.645026	0.719119	0.650815	0.662991	0.664838	0.66358	0.669192	0.712987	0.653231	0.643891	0.659393	0.66858	0.666568	0.67154	0.661545	0.648003	0.648516	0.651546	0.661832	0.651542	0.650892	0.677147	0.916581	0.691875	0.645838	0.652472	0.650237	0.668288	0.66833	0.649237	0.888641	1	0.271	0.263	0.229	0.194	0.26
C. sputorum subsp. bubulus	0.673172	0.663708	0.67781	0.683037	0.674929	0.668391	0.67206	0.702426	0.671599	0.674375	0.676108	0.699473	0.668604	0.655787	0.675845	0.688883	0.690629	0.688874	0.698264	0.651284	0.667629	0.675302	0.689102	0.686813	0.690189	0.684177	0.671725	0.678309	0.675791	0.675863	0.682162	0.679645	0.681211	0.678022	0.651979	0.677311	0.677636	0.679458	0.68336	0.692368	0.692789	0.710913	0.649003	0.653731	1	0.999	0.2	0.193	0.207
C. sputorum subsp. sputorum	0.672089	0.662466	0.676659	0.681365	0.674301	0.665936	0.671983	0.703296	0.66985	0.674585	0.675743	0.699694	0.669138	0.65534	0.676076	0.687974	0.690307	0.687379	0.698377	0.649234	0.666363	0.675794	0.690353	0.687332	0.689189	0.685242	0.67159	0.678537	0.675026	0.675152	0.681462	0.678677	0.679733	0.678012	0.651195	0.676673	0.678454	0.678971	0.681179	0.692433	0.692084	0.711711	0.649711	0.652837	0.999835	1	0.196	0.19	0.203
C. subantarcticus	0.662837	0.664305	0.663667	0.863438	0.720852	0.689883	0.719344	0.677209	0.68786	0.724575	0.661078	0.672026	0.712092	0.647086	0.721265	0.669148	0.671192	0.669171	0.672259	0.643263	0.703418	0.72399	0.668144	0.669635	0.669094	0.667315	0.66279	0.80239	0.728181	0.733881	0.670562	0.895786	0.887152	0.670054	0.648124	0.6648	0.725265	0.881686	0.852757	0.675789	0.677605	0.68046	0.644913	0.650456	0.677864	0.677918	1	0.216	0.192
C. suis	0.711689	0.6424	0.7154	0.6599	0.6566	0.6536	0.6551	0.6675	0.6514	0.6596	0.7083	0.6697	0.6514	0.7015	0.6563	0.6739	0.6742	0.6735	0.6804	0.6638	0.6568	0.6555	0.6643	0.6738	0.6753	0.6774	0.6659	0.6571	0.6582	0.659	0.6726	0.6614	0.6624	0.714143	0.6853	0.7282	0.6564	0.6601	0.66	0.7036	0.7029	0.6667	0.6826	0.687	0.6718	0.6717	0.6596	1	0.2
C. taeniopygiae	0.656836	0.658958	0.660568	0.723487	0.881718	0.69178	0.780005	0.671731	0.682249	0.79582	0.654587	0.66804	0.751398	0.644309	0.87302	0.66664	0.667006	0.666237	0.667845	0.640225	0.732305	0.785234	0.663973	0.665599	0.667515	0.662082	0.662008	0.719318	0.791721	0.794651	0.668023	0.72217	0.722485	0.663303	0.643349	0.658506	0.758736	0.722527	0.72708	0.670023	0.669271	0.674391	0.639333	0.642952	0.6729	0.672858	0.722183	0.657977	1
C. troglodytis	0.658264	0.637183	0.653711	0.680534	0.683931	0.695034	0.683108	0.65577	0.653473	0.686726	0.654265	0.655637	0.68614	0.651149	0.683464	0.652817	0.653391	0.652636	0.656779	0.647123	0.691815	0.683131	0.651418	0.65429	0.65507	0.654511	0.665372	0.676094	0.688997	0.688247	0.655811	0.68189	0.683281	0.653903	0.646183	0.657999	0.683305	0.679612	0.682986	0.652908	0.652223	0.657384	0.647562	0.64633	0.655933	0.65608	0.679441	0.654162	0.682683
C. upsaliensis	0.664291	0.649022	0.661744	0.707492	0.735115	0.695409	0.735701	0.664994	0.672285	0.743272	0.660704	0.662977	0.737013	0.653414	0.736471	0.66206	0.664374	0.662026	0.666994	0.649071	0.855337	0.735801	0.66173	0.662009	0.662752	0.660835	0.670859	0.701808	0.745886	0.743826	0.666244	0.707989	0.708067	0.663571	0.652617	0.664621	0.730653	0.707646	0.709688	0.666718	0.665301	0.664991	0.651109	0.655023	0.664297	0.664133	0.704196	0.66432	0.733452
C. ureolyticus	0.671223	0.668106	0.672509	0.684601	0.677514	0.671681	0.677077	0.720996	0.679788	0.675984	0.673796	0.724322	0.670935	0.651207	0.678884	0.686127	0.687745	0.686015	0.710529	0.647165	0.66892	0.678985	0.700344	0.687036	0.686391	0.682923	0.671832	0.682624	0.678523	0.679222	0.684887	0.683111	0.685114	0.675571	0.651595	0.674569	0.68113	0.682059	0.684209	0.690554	0.690535	0.735445	0.646578	0.652012	0.704225	0.704048	0.680879	0.673565	0.678159
C. volucris	0.663274	0.667146	0.668193	0.829259	0.728664	0.696513	0.726292	0.684007	0.691673	0.73054	0.663394	0.677286	0.716339	0.647581	0.730354	0.673733	0.675857	0.673541	0.676048	0.643775	0.707824	0.732667	0.671736	0.674431	0.675429	0.671999	0.66967	0.828546	0.733113	0.734647	0.67465	0.822888	0.828692	0.674482	0.649557	0.666098	0.734583	0.820326	0.823661	0.682341	0.683057	0.686882	0.643627	0.64982	0.683261	0.683129	0.818206	0.667315	0.728886
C. vulpis	0.661092	0.647354	0.658496	0.703508	0.738465	0.690214	0.73273	0.664193	0.667751	0.744228	0.656844	0.661284	0.736549	0.648264	0.738395	0.65897	0.659712	0.65905	0.664434	0.643823	0.845123	0.733139	0.660436	0.657293	0.658941	0.658339	0.663246	0.699719	0.743022	0.741217	0.660859	0.704651	0.70507	0.658684	0.649137	0.660346	0.728959	0.703839	0.705828	0.661581	0.661127	0.666321	0.648323	0.649869	0.662515	0.662404	0.700713	0.655661	0.735583
Note: The sequence used same as in phylogenomic analysis.
Table S1 ANI (lower diagonal) and dDDH (upper diagonal) among the novel Campylobacter strains and other Campylobacter species.
[truncated: 5 more columns]
